# Supplementary material for: Development and validation of a food frequency questionnaire in adult Saudi subjects in Jeddah city
Source: BMC Public Health. 2024 Jan 2;24:9. doi: 10.1186/s12889-023-17511-9 (PMC10759497; doi:10.1186/s12889-023-17511-9)
Supplement: Supplementary file 1 — Supplementary Material 1 [file 12889_2023_17511_MOESM1_ESM.xlsx]

## Sheet: FFQ-v2-HJ updated-2023 (2)
													FFQ- suggested update- V2-Data entry sheet
Code للاستعمال الرسمي فقط	measur ESHA	المتوسط (M)	wt. (g)	في السنة	في الشهر		في الأسبوع			في اليوم		أبدا	Food item to choose in Food Processor (ESHA)	أنواع الأطعمة والمشروبات (Food items)	SN
				6-1	3-2	1	6-5	4-2	1	2+	1
													Breakfast list	قائمة الافطار (1 - 12 صنف)
	serving	1/3 c	56										Beans, fava ckd w/ salt-ESHA_srv_mdf	فول	1
	Tbl	1 Tbls	14										Olive oil pure	زيت زيتون	2
	serving	1/8 cir	70g										Tameiz-hj	تميس	3
	serving	1/2 c											maasoob	معصوب	4
	serving	2 Tbls	33										Halawa-plain	حلاوة طحينة	5
	serving	3pcs-50g	51										Falafel, prep f/recipe, patty, 2 1/4"-ESHA-srv-mdf	طعمية	6
	Each	1 ea	61										Eggs, scrambled	بيض(عيون أو scramble)	7
	serving	1/2c	115										Shakshuka - Egg - Tomato	شكشوكة بالطماطم	8
	each	1 egg	50										Eggs, hard bld,Lrg	بيض مسلوق	9
	serving	1srv (1/2 c)	28										Cereal, Corn flakes 28g/serv	كورن فليكس (حبوب افطار) بدون سكر	10
	serving	1c	28										Cereal, Cheerioos	كورن فليكس (حبوب افطار) بالسكر	11
	serving	1/2 c	31										Cereal, All bran	(Fiber one, All Bran) (حبوب افطار تحتوي على الألياف	12
													Milk and diary	قائمة الحليب والأجبان (2 - 16 صنف)
	cup	1c	244										Milk, whole, 3.25%	حليب	13
	cup	1c	244										Milk, 2%	حليب قليل الدسم	14
	cup	1c	245										Milk, nonfat w/o add vit A&D	حليب خالي الدسم	15
	serving	2Tbls	31										Milk, evaporated	حليب مبخر (وادي فاطة، لونا...)	16
	fl oz	1oz	38										Milk, cond, swtnd, cnd	حليب مكثف محلى (نستله...ألخ)	17
	cup	1 c	245 ml										Buttermilk, whole	لبن رايب	18
	cup	1 c	246 ml										Buttermik, lowfat, cultured	لبن رايب قليل الدسم	19
	cup	1 c	247 ml										Yogurt, plain, whole milk, 8g prot, 80z cntr	لبن زبادي	20
	cup	1 c	248 ml										Yogurt, plain, lowfat	لبن زبادي قليل الدسم	21
	cup	3/4 c	249 ml										Yogurt, fruit, low fat, 10g prot, 8oz cntr	لبن زبادي بطعم الفوكه	22
	tblspoon	2 Tbls	30 g										Cream, whipping, heavy - ESHA- srv-mdf	قشطة (طازجة او معلبة)	23
	serving	2 Tbls	42 g										Labneh	لبنه	24
	serving	2 Tbls	42 g										Labneh - low fat	لبنة قليلة الدسم	25
	serving	1 oz	28										Cheese, Feta	جبنة بيضاء فيتا (فرنسي، هنجاري...)	26
	serving	slice	22										Cheese, cheddar, yellow, slice	جبنة كاملة الدسم	27
	slice	slice	28										Cheese, cheddar, lowfat, slice	جبنة قليلة الدسم	28
													Fruits	قائمة الفواكه (3- 12 صنف)
	each	1 Med	118										Banana med	موز	29
	each	1 Med	182										Apple, Fresh, med 3″	تفاح وكمثرى	30
	each	1 Med	154										Orange, Fresh med	برتقال/يوسفي	31
	serving	3 lrg	40										Dates, Fresh	تمر	32
	each	1 Med	147										Peach, Fresh, med	خوخ/نكتارين	33
	cup	1/2 c	92										Grapes, slip skin, fresh	عنب	34
	serving	2 Med	151										Plums, fresh, med	بخارى	35
	serving	1/4 med	134										Melon,cantaloup, fresh	شمام/خربز	36
	serving	1/2 c	74										Strawberries fresh, sliced -ESHA- srv-mdf	فراولة	37
	serving	1/2 c	72										watermelon, fresh	بطيخ	38
	serving	1/2 c	82										Mango, Fresh, Pieces-ESHA-srv-mdf	مانجو	39
	serving	1 cup	236										Juice,Drink, Orange, banana, straw, 20% juice	عصيرفواكه مشكلة - طبيعي	40
													Vegetables	قائمة الخضروات ( 4- 13 صنف)
	serving	1/2 c	125										Corn, golden, whole kernel, cnd-ESHA- srv-mdf	ذرة	41
	serving	1/2 c	50										Beans green	فاصوليا خضراء	42
	serving	1/2 c	85										Spinach, chpd, 80% ckd, iqf,FS	سبانخ	43
	serving	1/2 c	125										ملوخية molokhia	ملوخية	44
	serving	1/2 c	78										Veg, Homestyle stew blend	خضروات مشكلة (جزر،بسلة،فاصوليا..)	45
	cup	1c	85											سلطة خضروات (خس،خيار طماطم..)	46
	each	1 med	99										Cucumber, small	خيار	47
	each	1 med	62										Tomatoes, italian, fresh, yr round	طماطم طازجة	48
	53	1/2 c	90										Squash, zucchini, sliced	كوسا/قرع أبيض	49
	tblspoon	2 Tbsp	20										Onion, red, fresh, chpd-ESHA-srv-mdf	بصل طازج	50
	serving	1/2 c	85										Cauliflower, pieces, iqf,FS	قرنبيط	51
	serving	1 med	148										Potatoes, fresh, med	بطاطس-غير مقلية	52
	Tbl	1 Tbsp	15										Salad Dressing, Italian	متبلات السلطة	53
													Soups	قائمة الحساء (5- 6 أصناف)
	cup	1c	240										soup, veg, chunky rts	حساء الخضروات	54
	cup	1c	240										soup, veg, chunky rts	حساء الخضروات مع الدجاج	55
	serving	1c	206										Oat soup	حساء بالشوفان/حبوب القمح	56
	cup	1c	243										Soup, corn, sweet, creamy	حساء بالكريمة	57
	cup	1c	205										Soup, lentil, cnd	حساء عدس	58
	cup	1c	227										Soup, ramen noodles cnd	اندومي	59
													Pastry and baked products	قائمة المعجنات (6 - 10 أصناف)
	each	1 med	75										Spinach pocket	فطائر سبانخ	60
	each	1 med	71										Cheese pockets - fatayer	فطاءر بالجنة	61
	serving	1 med	66										Sambousek - Meat filling	سبوسك باللحم	62
	serving	1 med	62										Sambousek - cheese filling	سبوسك بالجبن	63
	serving	1/2 pc	100										Manaiesh- Labneh	مناقيش لبنة	64
	serving	1/2 pc	100										Manaiesh Bi Za'atar	مناقيش زعتر	65
	serving	1/2 pc	100										Manaiesh - Cheese	مناقيش جبنة	66
	serving	1/4 med	100										Pizza, pan, cheese, 12" med	بتزا	67
	serving	1 pc	50										Mutabag savory	مطبق مالح	68
	serving	1 pc	50										Mutabag sweet	مطبق حلو	69
													Fast food	قائمة الأطعمة/الوجبات السريعة (7- 8 أصناف)
	serving	100 جم	100										Beef, ground, hamburger patty, brld, 10% fat	همبرجر	70
	serving	1 med	100										French fries	بطاطس مقلية	71
	serving	100 جم	100										Lunchmeat, turkey breast, smkd	ديك حبش مدخن	72
	serving	100 جم	100										Lunchmeat, bologna, beef	لحوم باردة (مارتديلا..)	73
	serving	100 جم	100										Fried chicken,Broilen Betta fried	دجاج مقلي	74
	serving	100 جم	100										Lamb, liver, pan fried	كبدة	75
	serving	1 sndwch	200										Lamb, shawarma	ساندوتش شاورما - لحم	76
	serving	1 sndwch	200										Chicken, shawarma	ساندوتش شاورما - دجاج	77
													Meat, poultry, and fish	قائمة اللحوم والدجاج والأسماك (8- 11 صنف)
	serving	100 جم	100										Meatballs, Kofta, Beef, INTL-ESHA-srv-mdf	كباب (مفروم)	78
	serving	100 جم	100										Beef, bottom….steak, grilled	لحم بقري (ستيك، مشوي، في الفرن)	79
	serving	100 جم	100										Lamb, average of all cuts, lean, ckd, choice, 1/4" trim	ضان	80
	serving	100 جم	100										Chicken, broiler/fryer, whole, w/skin, rstd	دجاج غير مقلي	81
	serving	1c	100										Stew, lamb, w/potatoes & veg, tomato base sauce	لحوم ضمن صنف مشكل (ادام..)	82
	serving	1c	100										Chicken, stewing, whole, w/skin, stwd	دجاج مع الخضروات	83
	serving	100 جم	100										Shrimp, golden fried	جمبري	84
	serving	100 جم	100										Sticks, fish, brd, fried,fzn	سمك مقلي	85
	serving	100 جم	100										fish, bass, filled, bkd	سمك غير مقلي	86
	serving	100 جم	100										Fish, tuna, white, cnd, w/oil, drained	تونا	87
	serving	100 جم	100										Fish, salmon, Atlantic, wild, fillet, raw	سلمون	88
													Bread, rice, and pasta	قائمة الخبز والأرز والمكرونة (9- 12 صنف)
	each	1/4 med	28										Bread, pita, white, enrich, small	خبز عربي أبيض	89
	each	1/4 med	28										Bread, pita, whole wheat, small	خبز عربي أسمر	90
	each	1 pc	43										Buns, hot dog/frankfurter	صامولي أبيض صغير (تقريبا 10 سم)	91
	serving	1 pc	43										Buns, hot dog/frankfurter, whole wheat	صامولي أسمر صغير (تقريبا 10 سم)	92
	slice	1 slice	25										Bread, white, soft, slice	توست ابيض	93
	each	1 slice	25										Bread, wheat, slice	توست أسمر	94
	serving	1/2 c	79										Rice, white, long frain, unerich, ckd	أرز أبيض	95
	serving	1c	150										kabsa-meat-lamb	كبسة بالدجاج	96
	serving	1c	150										Dish, lamb curry, birine	برياني باللحم وماشابهه	97
	serving	1c	150										saleeg - rice with milk	سليق بالدجاج	98
	serving	1c	228										Pasta, w/tomato sauce, no meat, cnd	مكرونة بصلصة الطماطم	99
	serving	1 serv.	150										Maccarona w/ bechamel	مكرونة بالبيشاميل	100
													Spreads and sauces	قائمة المدهونيات والصلصات (10- 9 أصناف)
	teaspoon	1 tsp	5										Butter, unsalted	الزبدة	101
	serving	2 Tbsp	32										Peanut Butter, creamy	زبدة الفول السوداني	102
	serving	2 Tbsp	28										Cream Cheese	كريمة الجبن (كرافت السايحة)	103
	tblspoon	1 Tbsp	20										Jam	مربى	104
	tblspoon	1 Tbsp	15										Dressing, mayonnaise type	مايونييز بأنواعه	105
	serving	1 Tbsp	15										Ketchup	كاتشب	106
	serving	1 tsp	5										Mustard	خردل (مسترد)	107
	serving	1 Tbsp	29										Sauce, soy	صلصة الصويا	108
	serving	1 tsp	28.5										Sauce, hot, svg	شطة	109
													Snacks	قائمة الوجبات الخفيفة (11- 14 صنف)
	each	30 جم	28.35										Chips, potato, classic, svg	شيبس	110
	serving	30 جم	30										Crackers, sesame thins, original	البسكويت المالح	111
	serving	30 جم	30										Cookie, van wafer	البسكويت الحلو/ويفر	112
	serving	30 جم	28										Nuts, peanuts,dry rstd	لوز سوداني	113
	serving	50 جم	50										Nuts, almonds, whole-ESHA-ser-mdf	لوز حجازي	114
	each	50 جم	50										Nuts, pistachio,salted pkg	فستق	115
	serving	50 جم	50										Nuts, mixed, svg	مكسرات مشكلة	116
	serving	50 جم	50										Seeds, watermelon, kernels, dried-ESHA-srv-mdf	بذور البطيخ (فصفص)	117
	each	1 قطعة	74										Doughnut, cake, glazed	دونات	118
	oz	1 قطعة	113										Cupcake vanilla OR sponge cake	كيك (كعك)	119
	serving	2 قطعة	43										Cookie, chocolate, w/ choc chips	كوكيز	120
	serving	1/2 c	69										Ice Cream, chocolate	ايس كريم	121
	each	1.5 oz	44										Chocolate bar, milk 1.5 oz	شوكلاته	122
	oz	3 pcs	28										Candy, hard, all flavors	سكاكر-ليمونية	123
													Drinks and beverages	قائمة المشروبات بانواعها (12- 23 صنف)
	cup	1c	250 ml										Milk chocolate	حليب بنكهة (شوكلاتة، فراولة	124
	serving	1c	250 ml										Milk Shake, chocolate, fast food	ميلك شيك	125
	serving	3/4 c	200 ml										Juice, orange, fresh	عصير البرتقال الطازج	126
	serving	3/4 c	200 ml										Juice, apple	عصير تفاح	127
	serving	1c	250 ml										Juice drink, lemonade	عصيرليمون	128
	serving	3/4 c	200 ml										Juice, strawberry	عصير فراولة	129
	serving	3/4 c	263										Juice Drink, orange, indv box	سن توب وما شابهه (تانج، تونو ... ألخ)	130
	serving	1.5 c	375 ml										Soda, cola, classic	كولا (كوك، بيبسي...ألخ)	131
	serving	1.5 c	375 ml										Soda, cola, diet	كولا خالية من السكر	132
	cup	1.5 c	375 ml										Soda, citrus	مشروبات غازية بنكهة	133
	serving	1.5 c	375 ml										Soda, diet	مشروبات غازية خالية من السكر	134
	serving	1.5 c	375 ml										Malt Beverage	مشروب شعير خالي من السكر	135
	serving	1.5 c	375 ml										Malt Bev., Sky blue	مشروب شعير بنهكة (الفرولة الخوخ...)	136
	cup	1c	250 ml										Water, bottled, non-carbonated	ماء	137
	serving	1c	250 ml										Tea, brewed w/tap water	شاهي	138
	serving	1c	250 ml										Coffee, reg, inst, prep w/water	قهوة	139
	1 tsp	1 tsp	5										Sugar, white, granulated	سكر مع الشاهي او القهوة	140
	serving	1/2 c	240										espresso, restaurant prep	قهوة تركي	141
	teaspoon	1 tsp	5										sugar, white, granulated	سكر مع قهوة تركي	142
	serving	2 tsp	15										Arabic Coffe	قهوة عربية	143
	serving	1c	169										Coffee, cappuccino, w/whole milk, tall	كابتشينو/لاتيه	144
	serving	1c	250 ml										Tea, herbal, med	مشروب أعشاب	145
	serving	1 tsp	5										Sugar, white, granulated	سكر مع مشروب الأعشاب	146
